# Supplementary material for: Advanced Imaging Methodology in Bacterial Biofilms with a Fluorescent Enzymatic Sensor for pepN Activity
Source: Biosensors (Basel). 2024 Sep 3;14(9):424. doi: 10.3390/bios14090424 (PMC11430670; doi:10.3390/bios14090424)
Supplement: Supplementary file 1 [file biosensors-14-00424-s001.zip]

Archive with 1 entries (1 files):
- biosensors-3143580-supplementary.pdf
